# Supplementary material for: Mechanistic Insights into the Inhibition of a Common CTLA-4 Gene Mutation in the Cytoplasmic Domain
Source: Molecules. 2024 Mar 16;29(6):1330. doi: 10.3390/molecules29061330 (PMC10974916; doi:10.3390/molecules29061330)
Supplement: Supplementary file 1 [file molecules-29-01330-s001.zip]

Archive with 1 entries (1 files):
- molecules-2884591-supplementary.pdf
